# Supplementary material for: Physiological, Biochemical, and Molecular Analyses Reveal Dark Heartwood Formation Mechanism in Acacia melanoxylon
Source: Int J Mol Sci. 2024 May 2;25(9):4974. doi: 10.3390/ijms25094974 (PMC11084464; doi:10.3390/ijms25094974)
Supplement: Supplementary file 1 [file ijms-25-04974-s001.zip]

Archive with 6 entries (6 files):
- figureS1.tif
- figureS2.tif
- figureS3.tif
- figureS4.tif
- figureS5.tif
- Supplementary table.xlsx
