# Supplementary material for: Physiological, Biochemical, and Molecular Analyses Reveal Dark Heartwood Formation Mechanism in Acacia melanoxylon
Source: Int J Mol Sci. 2024 May 2;25(9):4974. doi: 10.3390/ijms25094974 (PMC11084464; doi:10.3390/ijms25094974)
Supplement: Supplementary file 1 [file ijms-25-04974-s001.zip › Supplementary table.xlsx]

## Sheet: Sheet1
Table S1. Results of three multivariate statistical analysis of each group
positive_OPLSDA_parameters	pre	R2X(cum)	R2Y(cum)	Q2(cum)	negative_OPLSDA_parameters	pre	R2X(cum)	R2Y(cum)	Q2(cum)
SR25HW vs. SR25SW	1+1+0	0.742	1	0.962	SR25HW vs. SR25SW	1+1+0	0.709	1	0.953
SR14HW vs. SR14SW	1+1+0	0.627	1	0.949	SR14HW vs. SR14SW	1+1+0	0.635	1	0.915
SR25SW vs. SR14SW	1+1+0	0.659	0.999	0.935	SR25SW vs. SR14SW	1+1+0	0.662	1	0.939
SR25HW vs. SR14HW	1+1+0	0.616	1	0.947	SR25HW vs. SR14HW	1+1+0	0.657	0.999	0.905
positive_PCA_parameters	pre	R2X(cum)	negative__PCA_parameters	pre	R2X(cum)
SR25HW vs. SR25SW	2	0.745	SR25HW vs. SR25SW	2	0.709
SR14HW vs. SR14SW	2	0.652	SR14HW vs. SR14SW	2	0.678
SR25SW vs. SR14SW	2	0.667	SR25SW vs. SR14SW	2	0.688
SR25HW vs. SR14HW	2	0.657	SR25HW vs. SR14HW	2	0.665
negative_PLSDA_parameters	pre	R2X(cum)	R2Y(cum)	Q2(cum)	negative__PLSDA_parameters	pre	R2X(cum)	R2Y(cum)	Q2(cum)
SR25HW vs. SR25SW	2	0.742	1	0.992	SR25HW vs. SR25SW	2	0.709	1	0.992
SR14HW vs. SR14SW	2	0.627	1	0.971	SR14HW vs. SR14SW	2	0.636	1	0.934
SR25SW vs. SR14SW	2	0.659	0.999	0.975	SR25SW vs. SR14SW	2	0.663	1	0.971
SR25HW vs. SR14HW	2	0.616	1	0.98	SR25HW vs. SR14HW	2	0.657	0.999	0.967

## Sheet: Sheet2
Table S2. Raw data of DEMs between two groups
SR25SW vs. SR14SW_parameters	VIP	mean_SR25SW	sd_SR25SW	mean_SR14SW	sd_SR14SW	Fold Change_SR25SW/14s	log2(FC_SR25SW/14s)	p.value	FDR
Epicatechin	1.5037	0.659504	0.04274	1.84271	0.035789	0.3579	-1.4824	3.26863e-06	0.00125905
Cyanidin	1.50306	1.16505	0.0344816	2.14337	0.0394327	0.54356	-0.87948	5.44473e-06	0.00141569
Butein	1.49877	0.92943	0.0544425	1.60086	0.0165401	0.58058	-0.78443	3.38413e-05	0.002178
Sucrose	1.49685	0.617347	0.00483915	0.913262	0.0278562	0.67598	-0.56495	5.44497e-05	0.00259673
Lariciresinol	1.48859	0.549398	0.0298431	1.66359	0.144673	0.33025	-1.5984	0.000198167	0.00476861
Eriodictyol	1.48272	0.97216	0.0417757	1.58282	0.0841266	0.61419	-0.70323	0.000354319	0.00663061
8,9-DiHETrE	1.48057	0.903384	0.140101	2.21235	0.157394	0.40834	-1.2922	0.000423038	0.00731731
Adenosine	1.47645	0.711274	0.0464136	0.425245	0.0178884	1.6726	0.74211	0.000570834	0.00882238
Uridine	1.47409	0.270384	0.0303578	0.44035	0.004955	0.61402	-0.70364	0.000665893	0.00945663
Eriodictyol chalcone	1.47203	1.3118	0.0443614	1.60162	0.0310984	0.81905	-0.28798	0.000754488	0.00999497
Homoeriodictyol chalcone	1.46756	0.742457	0.0888002	1.23868	0.0435541	0.59939	-0.73842	0.000965381	0.0113853
Taxifolin	1.45838	1.32198	0.0712606	1.91153	0.110446	0.69158	-0.53203	0.00147985	0.0147177
Sakuranetin	1.44836	1.10956	0.152424	1.76008	0.0499643	0.6304	-0.66565	0.00216378	0.0186731
Niacinamide	1.44443	0.975323	0.278594	2.42238	0.242816	0.40263	-1.3125	0.00246739	0.0203885
4-Oxoglutaramate	1.44365	0.0720356	0.0453537	0.260075	0.016743	0.27698	-1.8521	0.00252981	0.02069
Linoleic acid	1.44166	1.0379	0.11736	1.74618	0.143251	0.59438	-0.75054	0.00269317	0.0215012
Isocorypalmine	1.43238	0.579148	0.121325	1.04054	0.0457872	0.55659	-0.84532	0.00351935	0.02523
(R)-5,6-Dihydrothymine	1.41603	1.04796	0.081432	1.32858	0.033247	0.78879	-0.34229	0.005239	0.0323481
Phloretin	1.41331	0.93607	0.150774	2.26401	0.395334	0.41346	-1.2742	0.00555744	0.0337384
1-Aminocyclopropanecarboxylic acid	1.3987	0.255022	0.0100543	0.223428	0.00425394	1.1414	0.19082	0.00742378	0.0408737
Luteolin	1.38535	1.69602	0.108216	1.35575	0.0637463	1.251	0.32306	0.00935982	0.0480711
Apigenin	1.38246	0.591261	0.0793889	0.885094	0.0760274	0.66802	-0.58203	0.00980749	0.0494821
Hesperetin	1.37576	1.30134	0.120891	1.84777	0.172521	0.70428	-0.50578	0.0108835	0.0530024
Coumarin	1.37491	2.03772	0.50331	0.737084	0.00268464	2.7646	1.4671	0.0110251	0.0535224
2,3,4,4,6-Peptahydroxychalcone 4-O-glucoside	1.36014	0.242836	0.039004	0.401622	0.0524371	0.60464	-0.72586	0.0136045	0.0619031
Quercetin	1.35245	1.38903	0.166147	2.1696	0.286347	0.64022	-0.64335	0.0150509	0.0663739
13S-hydroxyoctadecadienoic acid	1.34833	0.626238	0.0249282	1.06388	0.18687	0.58864	-0.76455	0.0158542	0.0688553
Vitexin	1.33432	0.624205	0.268224	1.24254	0.0809663	0.50236	-0.9932	0.018738	0.0769872
Chalconaringenin	1.22439	3.53409	1.51976	1.05684	0.224392	3.344	1.7416	0.0491611	0.150842
4-Hydroxyphenylacetate	1.36973	0.837126	0.0460135	8.99341e-06	0	93082	16.506	6.04499e-06	0.000272203
Trehalose	1.36608	0.365154	0.0122032	1.07299	0.0582003	0.34031	-1.5551	3.26944e-05	0.000774047
2-Ketobutyric acid	1.3647	0.1564	0.0591819	0.927465	0.0400076	0.16863	-2.5681	4.8192e-05	0.00100157
L-Bornesitol	1.35707	0.973693	0.127486	8.99341e-06	0	108270	16.724	0.000188676	0.00234848
Hexadecanedioate	1.3401	0.691537	0.0148414	3.0636	0.454133	0.22573	-2.1474	0.000828811	0.00646304
trans-Cinnamate	1.33316	0.172384	0.0151627	0.07866	0.0128277	2.1915	1.1319	0.00122004	0.008314
3-Hydroxybenzoic acid	1.32333	0.642861	0.121762	1.21289	0.0601337	0.53003	-0.91587	0.00190139	0.0109988
alpha-Oxo-benzeneacetic acid	1.3104	1.74244	0.0848852	1.19983	0.119238	1.4522	0.53828	0.00302398	0.0151463
L-Leucine	1.30914	1.15349	0.154793	0.350891	0.154698	3.2873	1.7169	0.00314696	0.0155252
L-Glutamic acid	1.29965	0.178806	0.149657	0.721422	0.0552108	0.24785	-2.0124	0.00414995	0.0189848
(2S)-Liquiritigenin	1.29197	1.16868	0.167758	0.507361	0.118401	2.3035	1.2038	0.00506221	0.0217094
3,4-Dihydroxyphenylglycol	1.28836	0.950242	0.0160486	1.16207	0.0654313	0.81771	-0.29033	0.00552094	0.0232213
Oxoadipic acid	1.28753	0.960473	0.0361296	1.18828	0.0632548	0.80829	-0.30706	0.00562969	0.0236354
Homoeriodictyol	1.27111	11.5412	3.74945	0.908752	0.0693309	12.7	3.6668	0.00798191	0.0309554
4-Hydroxybenzoate	1.22949	1.4943	0.278739	0.665395	0.221681	2.2457	1.1672	0.0157169	0.049819
3-O-Methylquercetin	1.19826	0.708447	0.146924	1.58172	0.396021	0.4479	-1.1588	0.0231499	0.0669146
Melibiose	1.18848	0.459014	0.000330106	1.23522	0.388275	0.37161	-1.4282	0.0257574	0.0724901
9(S)-HPODE	1.1876	0.144529	0.0815363	0.307161	0.00305369	0.47053	-1.0876	0.025999	0.0729464
Acacetin	1.1821	1.21847	0.181162	0.813487	0.0999705	1.4978	0.58288	0.0275286	0.0758936
D-Fructose	1.18144	0.151087	0.0724862	0.3242	0.0510183	0.46603	-1.1015	0.027717	0.0762757
Palmitic acid	1.16842	7.20025	3.84289	8.99341e-06	0	800610	19.611	0.0315165	0.0840135
Guanosine	1.15746	0.350622	0.193489	8.99341e-06	0	38987	15.251	0.034896	0.0906072
SR25HW vs. SR14HW_parameters	VIP	mean_SR25HW	sd_SR25HW	mean_SR14HW	sd_SR14HW	Fold Change_SR25HW/14h	log2(FC_SR25HW/14h)	p.value	FDR
(R)-5,6-Dihydrothymine	1.42598	0.287303	0.0165066	0.462376	0.00436213	0.62136	-0.68649	5.90442e-05	0.00224839
Uridine	1.42557	0.488203	0.0347391	0.84256	0.0065183	0.57943	-0.7873	6.45549e-05	0.0022939
Pelargonin	1.42015	0.871212	0.102096	1.72282	0.0316373	0.50569	-0.98367	0.000159801	0.00360452
Sinapyl alcohol	1.40911	0.760567	0.0736693	0.136694	0.0734411	5.564	2.4761	0.000484922	0.00633181
Epicatechin	1.40901	0.869301	0.0373325	1.71193	0.135734	0.50779	-0.9777	0.000488642	0.00633795
Vitexin	1.40752	0.406699	0.106351	1.35189	0.122855	0.30084	-1.7329	0.000545973	0.00670313
Homoeriodictyol chalcone	1.40724	0.323936	0.0200872	0.584193	0.0402418	0.5545	-0.85074	0.000557137	0.00674695
8,9-DiHETrE	1.40606	0.31076	0.0865205	1.10004	0.109267	0.2825	-1.8237	0.000605609	0.00704286
Deoxyuridine	1.40566	0.455288	0.045748	0.167059	0.0231073	2.7253	1.4464	0.000622163	0.00712893
Stearic acid	1.40407	0.464277	0.181081	1.91498	0.1936	0.24245	-2.0443	0.000691195	0.00766591
1-Pyrroline-2-carboxylic acid	1.37576	0.586087	0.493713	4.64802	0.919063	0.12609	-2.9874	0.00252028	0.0172881
Isocorypalmine	1.37454	0.941291	0.104175	1.51368	0.105997	0.62185	-0.68535	0.00262434	0.0178309
Linoleic acid	1.36971	0.297877	0.204862	1.06682	0.036196	0.27922	-1.8405	0.00305739	0.0195913
Taxifolin	1.35616	0.670192	0.0753693	0.96302	0.0448626	0.69593	-0.52299	0.00444318	0.0253842
Sakuranetin	1.3552	0.544715	0.0781297	0.994345	0.110798	0.54781	-0.86824	0.00455179	0.0258865
4-Oxoglutaramate	1.34566	0.0833318	0.0738079	0.560462	0.134061	0.14868	-2.7497	0.00569164	0.0299117
Sorbitol	1.33811	0.991492	0.0984466	0.697862	0.00318313	1.4208	0.50666	0.00668242	0.0333289
2,3,4,4,6-Peptahydroxychalcone 4-O-glucoside	1.33031	0.605694	0.0813758	0.359027	0.0290177	1.687	0.7545	0.00778782	0.0368422
Coumarin	1.32838	2.50459	0.746088	0.299929	0.22795	8.3506	3.0619	0.00807421	0.0377865
Lariciresinol	1.32085	0.439404	0.0731878	0.715414	0.0703192	0.6142	-0.70323	0.00923821	0.0415095
Pyroglutamic acid	1.31056	1.3023	0.187941	0.768046	0.0851785	1.6956	0.7618	0.0109515	0.0464743
Sinapoyl aldehyde	1.30196	1.11291	0.0434542	0.52121	0.233477	2.1352	1.0944	0.0124923	0.0509163
Hesperetin	1.29108	0.642072	0.0957166	0.367158	0.0646483	1.7488	0.80633	0.0145825	0.0565185
Isovitexin 2-O-beta-D-glucoside	1.27648	0.647863	0.0244795	0.78724	0.0569535	0.82296	-0.28111	0.0176276	0.064857
Acetylphosphate	1.25744	0.629999	0.586126	4.78933	1.89192	0.13154	-2.9264	0.0220169	0.0749999
Niacinamide	1.24182	0.441449	0.36786	1.19103	0.0773078	0.37064	-1.4319	0.0259613	0.0845472
Cyanidin 3-O-sophoroside	1.22352	0.571038	0.236641	1.01793	0.0159279	0.56098	-0.83399	0.0309759	0.0952071
4-Hydroxycinnamic acid	1.20923	0.880081	0.047625	0.768266	0.0394961	1.1455	0.19603	0.0351792	0.103981
Fisetinidol-4beta-ol	1.19749	0.731346	0.0692323	1.031	0.156748	0.70936	-0.49542	0.0388232	0.111514
9(S)-HPODE	1.53569	1.39379	0.140895	0.632579	0.0370097	2.2033	1.1397	0.000825815	0.019056
(2S)-Liquiritigenin	1.53555	1.08362	0.121238	0.332927	0.0775693	3.2548	1.7026	0.000831745	0.0190746
L-Bornesitol	1.53447	0.893053	0.173799	8.99341e-06	0	99301	16.6	0.000880876	0.019541
2-Ketobutyric acid	1.51198	0.0595188	0.0223791	0.641686	0.142613	0.092754	-3.4305	0.0022098	0.0310318
Guanosine	1.4671	0.230224	0.077007	8.99341e-06	0	25599	14.644	0.00661531	0.0610635
L-Leucine	1.43333	1.06812	0.157436	0.358822	0.22843	2.9768	1.5737	0.0114367	0.0818684
4-Hydroxybenzoate	1.37143	0.145651	0.105744	1.04782	0.425648	0.139	-2.8468	0.0235263	0.125473
Hexadecanedioate	1.292	0.419049	0.00798602	1.59669	0.707851	0.26245	-1.9299	0.0449501	0.187136
Homoeriodictyol	1.27723	1.24837	0.422418	0.515594	0.171678	2.4212	1.2757	0.0496391	0.198383

## Sheet: Sheet3
Table S3. Differential expressed genes identified in four groups.
DEG Set	DEG Number	up-regulated	down-regulated
SR14SW vs. SR14TZ	413	282	131
SR14SW vs. SR25SW	2438	1218	1220
SR14TZ vs. SR25TZ	8136	3994	4142
SR25SW vs. SR25TZ	700	396	304

## Sheet: Sheet4
Table S4. Comparisions of DEGs annotation in four groups.
DEG Set	Total	COG	GO	KEGG	KOG	NR	Pfam	Swiss-Prot	eggNOG
SR14SW vs. SR14TZ	354	113	287	240	156	352	284	265	300
SR14SW vs. SR25SW	1687	395	1310	1125	849	1672	1195	1043	1399
SR14TZ vs. SR25TZ	6563	2087	5276	4543	3400	6524	5100	4535	5492
SR25SW vs. SR25TZ	651	250	534	452	306	651	558	509	563

## Sheet: Sheet5
Table S5. Differential expressed genes of flavonoid biosyhthesis identified in SR14TZ vs. SR25TZ
#ID	SR14TZ-3_Count	SR14TZ-2_Count	SR14TZ-1_Count	SR25TZ-3_Count	SR25TZ-2_Count	SR25TZ-1_Count	SR14TZ-3_FPKM	SR14TZ-2_FPKM	SR14TZ-1_FPKM	SR25TZ-3_FPKM	SR25TZ-2_FPKM	SR25TZ-1_FPKM	FDR	log2FC	FC	gene family	symbol	Enzyme code
evm.TU.Chr4.1122	0	0	0	105	111	2	0	0	0	1.61742	1.64758	0.031193	9.75604e-05	8.75323	431.505	shikimate O-hydroxycinnamoyltransferase	HCT	23.1.133
evm.TU.Chr4.1123	0	0	0	129	113	8	0	0	0	1.95275	1.64444	0.117115	2.58076e-06	8.9584	497.448
evm.TU.Chr8.1758	54	50	58	703	308	52	0.617169	0.526468	0.547969	6.57521	2.76139	0.498871	0.00197504	2.84592	7.18962
evm.TU.Chr9.2960	3	0	8	653	576	16	0.051941	0	0.108923	9.59066	8.12227	0.233921	6.20647e-06	7.00896	128.797
Acacia_melanoxylon_newGene_6164	3895	4519	4841	37599	63366	6341	69.8304	75.0541	71.9351	552.016	893.283	97.0376	6.52975e-05	3.17759	9.04794	chalcone synthase	CHS	2.3.1.74
Acacia_melanoxylon_newGene_7776	8673	9809	10881	98024	159947	15398	159.392	167.023	165.772	1475.36	2311.5	241.558	2.53951e-05	3.37837	10.399
evm.TU.Chr8.2677	4805	4963	5800	116877	160279	16245	86.4	82.6895	86.4498	1721.25	2266.43	249.358	2.20357e-08	4.3918	20.9925
evm.TU.Chr8.2678	317	375	354	43585	74896	1001	6.69269	7.32104	6.18465	753.562	1243.35	18.0328	6.23588e-09	6.96878	125.26
evm.TU.Chr8.2679_evm.TU.Chr8.2680	980	1034	1170	46032	75879	2982	21.0011	20.5321	20.783	808.123	1279.06	54.5493	5.25261e-08	5.43746	43.3349
evm.TU.Chr1.3255	226	230	240	1199	1521	333	2.4699	2.32844	2.17693	10.7558	13.1059	3.11427	6.62511e-05	2.30479	4.94095	chalcone isomerase	CHI	5.5.1.6
evm.TU.Chr10.1887	239	214	277	37564	52560	1264	6.86876	5.68491	6.60152	885.331	1189.46	31.0283	8.36817e-11	7.10483	137.647
evm.TU.Chr2.3464	11514	12714	13872	95339	119104	31662	258.007	263.947	257.652	1749.43	2098.47	605.571	2.82497e-09	2.87659	7.34412
evm.TU.Chr8.101	2729	2946	3261	84271	110802	2176	81.323	81.3567	80.5638	2057.04	2596.95	55.3413	8.56525e-05	4.59871	24.2297	Flavonoid 3'-monooxygenase/flavonoid 3'-hydroxylase	F3'H	1.14.14.82
evm.TU.Chr8.102	110	132	142	5464	7698	128	2.34084	2.609	2.51454	95.851	129.66	2.34044	1.06787e-05	5.25091	38.0787
evm.TU.Chr8.98	103	103	127	349290	495237	13580	1.92898	1.78068	1.97322	5371.99	7313.29	217.696	5.56398e-28	11.4716	2839.88
evm.TU.Chr11.2	128	108	192	189780	341046	2906	2.46277	1.92955	3.06226	3001.66	5179.34	47.9009	1.05365e-16	10.4364	1385.7	naringenin 3-dioxygenase	F3H	1.14.11.9
evm.TU.Chr1.2287	8402	8906	10286	27861	26599	19702	150.728	148.022	152.954	409.299	375.198	301.68	3.53106e-116	1.66743	3.17648	anthocyanidin reductase	ANR	1.3.1.77
evm.TU.Chr4.674	0	0	0	8	10	5	0	0	0	0.49068	0.620065	0.283912	0.00296303	5.603	48.604
evm.TU.Chr2.1239	0	0	0	103	191	0	0	0	0	6.70059	11.9419	0	0.00370081	9.1887	583.546	flavone synthase I	FNSI	1.14.20.6
evm.TU.Chr2.3204	33	68	58	197388	285089	7446	0.620845	1.20488	0.920644	3105.57	4306.79	122.098	1.55737e-27	11.7373	3414.17
evm.TU.Chr2.3205	0	0	0	382	893	2	0	0	0	19.6545	44.1461	0.060834	2.75702e-06	11.3114	2541.32
evm.TU.Chr2.3206	0	0	2	1457	3173	5	0	0	0.073139	53.3218	111.541	0.172251	2.16011e-07	11.4044	2710.68
evm.TU.Chr4.3286	151	142	202	1288	498	167	4.29037	3.7262	4.75552	29.9505	11.1272	4.04552	0.0057259	2.13851	4.40306	bifunctional dihydroflavonol 4-reductase/flavanone 4-reductase	DFR	1.1.23.4
evm.TU.Chr2.2311	13769	14410	16828	113601	112675	29542	170.394	165.216	172.618	1151.21	1096.35	312.039	2.35276e-07	2.68455	6.4288	trans-cinnamate 4-monooxygenase	C4H	1.14.14.91
evm.TU.Chr4.1070	213	207	231	1902	1872	269	3.21245	2.89548	2.89439	23.5908	22.297	3.46821	0.000172291	2.78549	6.89469
evm.TU.Chr4.1092	334	377	357	2260	2220	300	6.41348	6.69973	5.68101	35.5804	33.5457	4.91201	0.00296492	2.30908	4.95567
evm.TU.Chr7.4691	386	425	447	23396	37949	656	5.44686	5.54776	5.22694	270.518	421.308	7.89796	8.08069e-07	5.75875	54.145
Acacia_melanoxylon_newGene_6164	3895	4519	4841	37599	63366	6341	69.8304	75.0541	71.9351	552.016	893.283	97.0376	6.52975e-05	3.17759	9.04794	Chalcone synthase(6'-deoxychalcone synthase)	CHS	23.1.170
Acacia_melanoxylon_newGene_7776	8673	9809	10881	98024	159947	15398	159.392	167.023	165.772	1475.36	2311.5	241.558	2.53951e-05	3.37837	10.399
evm.TU.Chr8.2677	4805	4963	5800	116877	160279	16245	86.4	82.6895	86.4498	1721.25	2266.43	249.358	2.20357e-08	4.3918	20.9925
evm.TU.Chr8.2678	317	375	354	43585	74896	1001	6.69269	7.32104	6.18465	753.562	1243.35	18.0328	6.23588e-09	6.96878	125.26
evm.TU.Chr8.2679_evm.TU.Chr8.2680	980	1034	1170	46032	75879	2982	21.0011	20.5321	20.783	808.123	1279.06	54.5493	5.25261e-08	5.43746	43.3349
evm.TU.Chr11.2	128	108	192	189780	341046	2906	2.46277	1.92955	3.06226	3001.66	5179.34	47.9009	1.05365e-16	10.4364	1385.7	Bifunctional dihydroflavonol 4-reductase/flavanone 4-reductase	DFR	1.1.1.21.9
Acacia_melanoxylon_newGene_12301	139	111	154	5	0	11	3.57476	2.6165	3.60247	0.070301	0	0.289595	0.000120222	-4.29599	19.6437	Anthocyanin synthase	ANS	1.14.20.4
evm.TU.Chr11.719	29	30	31	10	5	8	0.928961	0.897039	0.828056	0.26482	0.102875	0.218701	0.00356769	-1.71833	3.29056
evm.TU.Chr12.2727	390	466	529	4	12	18	5.40212	5.97708	6.08166	0.037746	0.125556	0.210628	9e-16	-5.02209	32.4937	flavone synthase II	FLSII	1.14.19.76
evm.TU.Chr10.2175	0	0	0	30	18	82	0	0	0	1.46188	0.857154	4.25974	5.24e-06	8.25527	305.551	cinnamyl-alcohol dehydrogenase	CAD	1.1.1.195
evm.TU.Chr1.3453	9	6	12	674	1115	13	0.09304	0.051878	0.099458	5.86996	9.32679	0.116001	2.31e-06	6.20715	73.882
evm.TU.Chr8.1600	0	0	0	296	583	0	0	0	0	4.4089	8.33952	0	0.000561381	10.7694	1745.48
evm.TU.Chr13.3082	6096	6647	7533	26054	27249	16225	153.937	155.504	157.679	538.755	541.039	349.703	6.29e-33	2.00665	4.01848	caffeic acid 3-O-methyltransferase / acetylserotonin O-methyltransferase	COMT	2.1.1.68
evm.TU.Chr13.3086	2	5	2	17	22	16	0.030728	0.111299	0.03458	0.366116	0.460047	0.369273	0.000582627	2.85643	7.24223
evm.TU.Chr7.1411	1482	1718	1884	3886	3896	5092	28.6795	30.8046	30.2155	61.5733	59.2718	84.0985	9.17e-07	1.63587	3.10775
evm.TU.Chr3.1751	1636	1843	2057	27085	33382	3765	56.7242	59.2157	59.1439	769.348	910.48	111.457	1.28e-06	3.69305	12.9336	cinnamoyl-CoA reductase	CCR	1.2.1.44
evm.TU.Chr4.654_evm.TU.Chr4.667	82	70	95	933	1117	151	1.67527	1.31054	1.5982	15.6118	17.9438	2.62044	7.63e-06	3.31502	9.95225
evm.TU.Chr4.675	374	456	446	821	665	1031	12.0175	13.5882	11.871	21.6155	16.8155	28.2991	0.00120755	1.27497	2.41994
evm.TU.Chr4.699	0	0	0	131	184	163	0	0	0	2.39244	3.22998	3.09326	3.8e-14	10.0278	1043.94
evm.TU.Chr4.704	3261	3409	3965	11418	11900	10729	59.403	57.5367	59.8707	170.349	170.467	166.837	1.22e-36	1.9408	3.8392

## Sheet: Sheet6
Table S6. Differential expressed 32 TF families of A.melanoxylon in SR14TZ vs. SR25TZ
name	TFs	GeneID	SR14TZ-3_FPKM	SR14TZ-2_FPKM	SR14TZ-1_FPKM	SR25TZ-3_FPKM	SR25TZ-2_FPKM	SR25TZ-1_FPKM	FDR	log2FC	FC
T1	Am-MYB-1	evm.TU.Chr1.980	80.0601	217.865	114.946	915.981	1039.73	194.144	0.00172884	1.43922	2.71175
T1	Am-MYB-2	evm.TU.Chr7.339	8986.58	8900.12	10535.7	2548.09	741.102	298.268	0.00153039	-1.33995	2.53143
T1	Am-MYB-3	evm.TU.Chr8.354	44.4714	66.6266	120.69	0.225256	0	0.34707	3.94e-06	-4.10515	17.2096
T1	Am-MYB-4	evm.TU.Chr1.3101	3963.2	5608.4	6251.73	0.021814	0	0	9.72e-21	-10.1925	1170.15
T1	Am-MYB-5	evm.TU.Chr12.383	59.9907	51.7922	76.1027	0.222764	0	0	3.2e-07	-5.24861	38.0181
T1	Am-MYB-6	evm.TU.Chr6.1985	769.069	696.993	1432.69	21942.5	39706.1	9245.02	1.17e-15	2.5806	5.98187
T1	Am-MYB-7	evm.TU.Chr10.4008	121.19	158.523	177.17	71935.3	3863.82	27.6722	0.00685612	3.37965	10.4082
T1	Am-MYB-8	evm.TU.Chr10.3042	20775.1	22542.3	29020.9	254901	87933.7	32771.7	0.00054111	1.36156	2.56963
T1	Am-MYB-9	evm.TU.Chr10.3940	41.0006	40.3275	50.7246	1499	427.13	54.3122	0.00269893	1.99544	3.98737
T1	Am-MYB-10	evm.TU.Chr5.311	70.6628	29.0257	86.2787	1.54739e+06	181410	941.484	9.27e-09	6.40453	84.7139
T1	Am-MYB-11	Acacia_melanoxylon_newGene_2416	3520.08	4881.78	3884.46	15.4693	1.789	0	8.77e-07	-4.90885	30.0408
T1	Am-MYB-12	evm.TU.Chr7.392	278.475	277.023	352.488	1.04383e+06	830455	1575.07	1.18e-07	5.46462	44.1585
T1	Am-MYB-13	evm.TU.Chr12.2318	231.129	134.532	315.915	3530.13	6421.29	2308.97	4.34e-15	2.39258	5.25097
T1	Am-MYB-14	evm.TU.Chr2.2068	13.4008	19.4132	12.1467	0	0	0	3.12e-06	-6.85742	115.955
T1	Am-MYB-15	evm.TU.Chr10.713	214593	236386	230652	20131.4	12718.7	9990.66	1.64e-37	-1.69161	3.23018
T1	Am-MYB-16	evm.TU.Chr3.2296	8761.01	13254.1	14454.6	1052.33	645.279	1275.2	4.56e-06	-1.45536	2.74224
T1	Am-MYB-17	evm.TU.Chr1.1304	6.91506	4.91574	7.72985	407.773	43.5662	1351.92	4.24e-05	3.46255	11.0238
T1	Am-MYB-18	evm.TU.Chr8.1025	1.26936	0.952791	0.21254	115622	28724.5	188.004	9.96e-13	7.80663	223.887
T1	Am-MYB-19	evm.TU.Chr6.1670	57.1299	80.4409	64.5434	4.76807	0.335125	0.521916	9.26e-05	-2.47373	5.55478
T1	Am-MYB-20	evm.TU.Chr10.4874	12986.9	12931.6	16903.4	66.9776	11.906	0	0.000508298	-4.73652	26.6584
T1	Am-MYB-21	evm.TU.Chr9.2788	24869.9	23447.2	34408.8	76955.3	57547.8	73551.6	4.75e-06	1.01476	2.02057
T1	Am-MYB-22	evm.TU.Chr5.1644	109.617	216.52	267.651	0	0.33575	0.89187	7.91e-06	-4.29884	19.6825
T1	Am-MYB-23	evm.TU.Chr4.726	0	0	0	824.111	690.449	51.8341	1.49e-09	9.12316	557.628
T1	Am-MYB-24	evm.TU.Chr4.1926	32469.3	39711.5	33296.7	107798	87605.4	352632	0.00366556	1.50989	2.84788
T1	Am-MYB-25	Acacia_melanoxylon_newGene_2411	83344.3	80908.7	83418.2	185.028	106.32	63.149	6.16e-112	-4.4355	21.638
T1	Am-MYB-26	evm.TU.Chr8.2332	2.88094	3.60744	4.07548	707.099	999.694	5.22876	0.000200843	3.64112	12.4764
T1	Am-MYB-27	evm.TU.Chr10.3834	25.7613	21.3948	36.3574	0.454164	0	0	0.00259312	-4.27798	19.4
T1	Am-MYB-28	evm.TU.Chr9.414	2.18616e+07	2.29093e+07	2.78373e+07	1.96064e+06	1.37691e+06	1.7229e+06	3.6e-16	-1.57988	2.98946
T1	Am-MYB-29	evm.TU.Chr7.2079	18.9405	51.0659	43.5393	64631	93202.8	1200.21	4.94e-11	5.2777	38.7923
T1	Am-MYB-30	evm.TU.Chr7.2285	10742.1	17837.1	13653	289962	177952	36141.1	7.24e-07	1.97624	3.93465
T1	Am-MYB-31	evm.TU.Chr10.4585	249.015	297.738	401.449	0	0.128934	0	6.64e-13	-6.84875	115.26
T1	Am-MYB-32	evm.TU.Chr13.1474	0.139923	0.583212	3.08739	1.49425	0.244436	15163.7	0.00263878	5.96773	62.5843
T1	Am-MYB-33	evm.TU.Chr5.1272	14.344	2.77092	22.1293	6353.8	2794.91	3.43613	0.00144722	3.93974	15.3455
T1	Am-MYB-34	evm.TU.Chr13.3138	4663.34	5646.44	5722.99	3.10457e+06	3.55379e+06	20946.3	9.15e-07	4.34683	20.3482
T1	Am-MYB-35	evm.TU.Chr10.3180	12.3477	4.9849	12.0013	3359.43	199.958	53.0555	0.000185276	3.30823	9.90548
T1	Am-MYB-36	evm.TU.Chr2.2633	864.428	936.652	1031.82	3044.2	2412.61	2070.68	1.57e-11	1.03	2.04202
T1	Am-MYB-37	evm.TU.Chr2.3554	125.583	161.203	123.491	3443.2	3996.46	324.1	1.64e-05	2.26253	4.79831
T1	Am-MYB-38	evm.TU.Chr7.1978	5.57883	15.2065	6.01562	0.38172	0.052972	0.072882	0.00356507	-2.53623	5.8007
T1	Am-MYB-39	evm.TU.Chr7.893_evm.TU.Chr7.894	110.708	121.977	114.251	0	0	0	5.33e-11	-8.58837	384.909
T1	Am-MYB-40	evm.TU.Chr6.2290	16.0826	6.8561	3.58837	15779.9	3468.97	2.87554	0.000395377	4.61683	24.536
T1	Am-MYB-41	evm.TU.Chr7.3148	0	0	0	1162.36	535.207	0	0.00222094	9.55831	753.942
T1	Am-MYB-42	Acacia_melanoxylon_newGene_2413	6085.99	10001.8	9619.2	169.907	112.272	17.1549	4.26e-13	-3.09273	8.53112
T1	Am-MYB-43	evm.TU.Chr10.2673	61.0824	43.5658	59.0384	289.09	97.3737	507.704	0.00512554	1.53286	2.89359
T1	Am-MYB-44	evm.TU.Chr7.1702	4.1932	5.6194	5.11385	29.408	15.6617	109.522	0.00726883	1.94541	3.85148
T1	Am-MYB-45	evm.TU.Chr5.788	631.792	447.855	839.861	1242.24	2060.8	3649.07	0.00462723	1.28593	2.43839
T1	Am-MYB-46	evm.TU.Chr13.3281	6.06382	25.748	24.1589	375.709	229.793	2006.46	3.37e-05	3.09443	8.54114
T1	Am-MYB-47	evm.TU.Chr10.4587	2606.14	4029.45	4144.02	2.56272	0	8.71926	7.33e-05	-4.85278	28.8957
T1	Am-MYB-48	evm.TU.Chr5.601	0	0	0	3280.11	373.739	0.30176	5.51e-06	10.0885	1088.78
T1	Am-MYB-49	evm.TU.Chr3.1759	0	0.07695	0	190.762	189.934	1.16134	0.000136527	6.69142	103.352
T1	Am-MYB-50	evm.TU.Chr11.382	7.66878	2.35845	4.91532	185.514	107.013	40.2321	2.53e-07	2.49663	5.64364
T1	Am-MYB-51	evm.TU.Chr5.1673	516.871	727.962	582.248	0.866259	0.04332	8.44379	0.000246408	-3.7288	13.2581
T1	Am-MYB-52	evm.TU.Chr1.1516	89.2018	80.4479	153.243	0	0	0	5.39e-11	-8.65267	402.452
T1	Am-MYB-53	evm.TU.Chr7.4689	134.973	193.658	108.546	3.88681	0	0.129057	0.00305004	-3.63378	12.413
T1	Am-MYB-54	evm.TU.Chr4.2517	449.769	828.127	471.643	0.975522	1.37047	1.88954	1.88e-16	-3.98318	15.8145
T1	Am-MYB-55	evm.TU.Chr13.1323	7009.88	8711.72	8666.98	72283	67509.7	20211.8	6.77e-11	1.61057	3.05373
T1	Am-MYB-56	evm.TU.Chr4.849	42640.7	41705.7	50580.2	3793.37	1977.41	5729.69	0.000199927	-1.43749	2.70849
T1	Am-MYB-57	evm.TU.Chr8.1926	0	0	0	545.212	451.783	56.5333	2.95e-11	9.48496	716.568
T1	Am-MYB-58	evm.TU.Chr9.2763	30528	27717.3	32105.3	1266.85	948.53	4762.97	0.00620043	-1.54035	2.90865
T1	Am-MYB-59	Acacia_melanoxylon_newGene_3215	0	0.023181	0	0.34276	230.859	0.0856	0.00580302	6.74272	107.093
T1	Am-MYB-60	Acacia_melanoxylon_newGene_12635	321.099	363.281	360.634	0.799992	0	0	6.25e-07	-5.65457	50.3728
T1	Am-MYB-61	evm.TU.Chr6.1720	884779	935564	1.15135e+06	3.2453e+06	2.44536e+06	9.93842e+06	0.00252726	1.52462	2.87712
T1	Am-MYB-62	Acacia_melanoxylon_newGene_3200	0	0	0	14.7579	63.9232	0.172212	0.000561167	7.34911	163.043
T2	Am-AP2/ERF-1	evm.TU.Chr3.521	270909	281760	362126	3.18735e+06	2.03921e+06	2.20274e+06	2.68e-30	1.84196	3.58497
T2	Am-AP2/ERF-2	evm.TU.Chr5.356	0	0	0	1008.5	856.454	204.434	3.7e-14	10.0892	1089.27
T2	Am-AP2/ERF-3	evm.TU.Chr7.772	1718.49	1508.6	2912.9	57341.4	98669.6	1000.29	0.00536996	2.37417	5.18437
T2	Am-AP2/ERF-4	evm.TU.Chr8.577	5.49498	13.3572	6.63182	27.9	36.4922	534.571	0.00940308	2.45011	5.46458
T2	Am-AP2/ERF-5	evm.TU.Chr10.156	0	0	0.059607	1512.68	6850.14	0	0.00116321	8.9936	509.734
T2	Am-AP2/ERF-6	evm.TU.Chr8.855	46.4309	70.6855	54.8026	0.211464	6.30758	0.213128	0.00701643	-2.4056	5.29855
T2	Am-AP2/ERF-7	evm.TU.Chr5.374	693.12	1042.49	745.361	156838	242888	1914.3	1.63e-05	3.67868	12.8054
T2	Am-AP2/ERF-8	evm.TU.Chr3.2042	10.8515	5.41586	6.03948	416.683	1708.71	478.925	1.53e-14	3.6866	12.8758
T2	Am-AP2/ERF-9	evm.TU.Chr5.1395	53.9425	102.62	75.1167	6664.72	20141	467.604	6.07e-07	3.49032	11.238
T2	Am-AP2/ERF-10	evm.TU.Chr8.2204	1.68486e+07	1.94145e+07	2.08851e+07	7.79227e+07	3.67999e+07	3.39673e+08	0.00679121	1.76613	3.40139
T2	Am-AP2/ERF-11	evm.TU.Chr7.3792	6720.25	6023.18	8037.68	38.4627	19.1124	383.366	0.00133232	-2.59752	6.05247
T2	Am-AP2/ERF-12	evm.TU.Chr10.2731	58044.3	68777.5	69338	2593.95	52.6364	1268.77	0.000621461	-2.68963	6.45149
T2	Am-AP2/ERF-13	evm.TU.Chr10.4851	226834	243440	293208	559.83	186.285	12822.4	0.00542651	-2.8428	7.17409
T2	Am-AP2/ERF-14	evm.TU.Chr10.2769	102351	116179	114224	4446.5	109.159	2070.43	0.000357691	-2.68893	6.44833
T2	Am-AP2/ERF-15	evm.TU.Chr2.3148	520364	592793	657457	81419.1	18044.1	48113.9	8.71e-05	-1.51202	2.85209
T2	Am-AP2/ERF-16	evm.TU.Chr12.2693	51630.6	51863.5	60913.7	1325.82	871.584	2962.61	4.8e-07	-2.16073	4.47141
T2	Am-AP2/ERF-18	Acacia_melanoxylon_newGene_11872	175.04	117.433	71.3299	0	0	0	2.28e-09	-8.28364	311.618
T2	Am-AP2/ERF-19	Acacia_melanoxylon_newGene_3817	217.733	182.296	109.211	0	0	0	7.01e-11	-8.60602	389.646
T2	Am-AP2/ERF-20	Acacia_melanoxylon_newGene_11723	3.89641	7.52847	3.35362	0	0	0	0.000285293	-6.00122	64.0541
T2	Am-AP2/ERF-21	evm.TU.Chr3.843	0	0	0	953.605	803.859	523.021	4.38e-16	10.2838	1246.59
T2	Am-AP2/ERF-22	Acacia_melanoxylon_newGene_11000	37.8467	126.726	106.659	0	0	0	5.85e-09	-8.06703	268.175
T2	Am-AP2/ERF-23	evm.TU.Chr12.2694	25112.5	24307.3	28402.3	904.545	613.031	2228.36	4.67e-05	-1.85716	3.62293
T2	Am-AP2/ERF-24	evm.TU.Chr3.224	114.733	195.697	180.209	1581.08	2070.1	226.703	0.000639504	1.67401	3.191
T2	Am-AP2/ERF-25	evm.TU.Chr7.451	10386.8	8536.02	13446.8	81149.2	55062	10488.8	0.00155274	1.28274	2.433
T2	Am-AP2/ERF-26	Acacia_melanoxylon_newGene_6826	2055.57	1581.97	2189.7	0.042996	0	0	1.43e-14	-8.53225	370.223
T2	Am-AP2/ERF-27	Acacia_melanoxylon_newGene_7909	4942.66	5739.65	6091.41	0.180148	0	0	1.92e-26	-8.42062	342.658
T2	Am-AP2/ERF-28	evm.TU.Chr7.1528	47.3878	67.4436	38.8171	0.114105	0	0	1.41e-07	-5.65523	50.3959
T2	Am-AP2/ERF-29	evm.TU.Chr7.1064	3401.93	3622.5	3912.78	339.314	143.048	591.373	0.00389702	-1.3505	2.55
T2	Am-AP2/ERF-30	evm.TU.Chr10.3534	39.1512	18.8295	35.2379	618.215	170.898	167.559	3.49e-06	1.91712	3.77669
T2	Am-AP2/ERF-31	evm.TU.Chr6.1320	18496.6	19806.8	24541.5	1878.44	2273.98	380.624	1.91e-06	-1.67694	3.19749
T2	Am-AP2/ERF-32	evm.TU.Chr4.2563	27.3077	40.413	42.1305	10584.6	5586.91	10.1165	0.00165754	3.5392	11.6253
T2	Am-AP2/ERF-33	evm.TU.Chr7.1269	5.56857	57.8971	28.4701	0	0	0	8.42e-06	-7.25869	153.138
T2	Am-AP2/ERF-34	evm.TU.Chr1.1703	6269.73	7323.32	8001.43	712022	438176	56169.4	5.5e-11	3.04333	8.24391
T2	Am-AP2/ERF-35	evm.TU.Chr13.1223	2.24797	1.39453	4.69069	0	0	0	0.00807282	-5.17087	36.0236
T2	Am-AP2/ERF-36	evm.TU.Chr1.356	5587.43	6527.92	5485.94	483.646	10.1224	4.42371	0.00347882	-2.85617	7.24091
T2	Am-AP2/ERF-37	evm.TU.Chr5.1987	1392.23	1641.08	1440.14	16475.1	11979.5	2165.7	9.65e-05	1.57198	2.97313
T2	Am-AP2/ERF-38	evm.TU.Chr5.864	24.5774	48.6079	21.6192	0	0	0	1.23e-06	-7.11886	138.992
T2	Am-AP2/ERF-39	evm.TU.Chr7.2137	246.278	339.102	281.988	0.05587	0	1.37965	0.000116651	-4.68066	25.6459
T2	Am-AP2/ERF-40	evm.TU.Chr8.1201	0	0	0	261.1	240.911	528.07	1.16e-10	9.01487	517.305
T2	Am-AP2/ERF-41	evm.TU.Chr7.1710	1.28392	2.69105	5.02516	0	0	0	0.00433534	-5.38475	41.7804
T2	Am-AP2/ERF-42	evm.TU.Chr5.1986	0.723522	0.018685	0.042864	217.077	62.8431	0.27542	0.00216785	4.41894	21.3912
T2	Am-AP2/ERF-43	evm.TU.Chr4.1293	86306.4	101720	104122	296450	313600	266747	2.93e-13	1.13103	2.19015
T2	Am-AP2/ERF-44	evm.TU.Chr6.87	0	0	0	2297.65	5622.45	33.2838	6.05e-09	10.2086	1183.27
T2	Am-AP2/ERF-45	Acacia_melanoxylon_newGene_7971	226.445	242.803	556.077	0	0	0	2.02e-10	-8.54943	374.657
T2	Am-AP2/ERF-46	evm.TU.Chr10.413	612.116	490.692	807.625	173.102	41.2048	39.0049	0.00155512	-1.23549	2.35461
T3	Am-WRKY-1	evm.TU.Chr5.3127	2.19055	7.68725	12.7356	0	0	0.043462	0.00123285	-4.8205	28.2564
T3	Am-WRKY-2	evm.TU.Chr3.2686	80904.4	90710.8	101272	679730	446661	161827	4.6e-08	1.36408	2.57412
T3	Am-WRKY-3	evm.TU.Chr5.1907	1420.77	1958.98	1726.02	321307	388431	1054.63	0.000425235	3.53692	11.607
T3	Am-WRKY-4	evm.TU.Chr7.715	57816.7	61861.6	69411.9	5.46251e+06	5.0129e+06	748133	3.03e-16	3.13208	8.76698
T3	Am-WRKY-5	evm.TU.Chr8.2387	82.2974	52.2199	103.902	2858.31	2046.07	67.504	0.00238597	2.25812	4.78369
T3	Am-WRKY-6	evm.TU.Chr12.2074	3300.69	4461.32	4085.95	34124.7	31632.1	7127.89	1.56e-06	1.53748	2.90287
T3	Am-WRKY-7	evm.TU.Chr1.624	6813.44	9040.79	9055.27	649409	876465	1154.84	0.00824147	2.93219	7.63266
T3	Am-WRKY-8	Acacia_melanoxylon_newGene_5698	1.04627	1.33336	0.480375	61.8664	490.976	22.2392	5.47e-06	3.82484	14.1707
T3	Am-WRKY-9	evm.TU.Chr2.2687	0.760615	1.56942	2.86144	74.1259	145.937	129.692	6.67e-10	3.39516	10.5207
T3	Am-WRKY-10	evm.TU.Chr9.207	17373.7	21115.3	21259.8	1571.29	1676.86	485.553	2.3e-13	-1.73834	3.33652
T3	Am-WRKY-11	evm.TU.Chr3.2132	28.4278	16.6935	40.7984	13370.9	33955.6	13.1879	0.000207534	4.4862	22.4119
T3	Am-WRKY-12	evm.TU.Chr4.2416	414.729	531.656	489.47	19664.1	28648.2	1614.32	1.56e-06	2.68005	6.40876
T3	Am-WRKY-13	evm.TU.Chr9.1041	31449.8	28227.7	29615.2	469.755	644.767	530.357	7.86e-34	-2.54463	5.83457
T3	Am-WRKY-14	evm.TU.Chr6.2312	28.1694	19.4395	18.6646	11058.3	22096.8	5.67203	0.000433202	4.40413	21.1726
T3	Am-WRKY-15	evm.TU.Chr13.3000	45.5621	55.211	49.2359	3692.57	2529.88	213.979	5.27e-07	2.82407	7.08158
T3	Am-WRKY-16	evm.TU.Chr8.867	2407.98	2144.51	2474.04	65675.7	53904.8	1034.68	0.00945491	2.08071	4.23015
T3	Am-WRKY-17	Acacia_melanoxylon_newGene_7493	29.0173	33.8237	38.6129	0	0	0	2.08e-08	-7.64382	199.994
T3	Am-WRKY-18	evm.TU.Chr4.1262	58.3064	102.351	79.8999	0	0	0.067606	1.22e-07	-6.32991	80.4436
T3	Am-WRKY-19	evm.TU.Chr10.3463	1769.6	1668.62	2157.02	90.4569	38.7178	82.1141	6.87e-11	-2.03628	4.10187
T3	Am-WRKY-20	Acacia_melanoxylon_newGene_11729	2003.85	1636.26	3011.39	0	0	0	2.52e-16	-10.429	1378.59
T3	Am-WRKY-21	Acacia_melanoxylon_newGene_1590	15.2562	14.2099	24.6216	0	0	0	3.87e-08	-7.60079	194.118
T3	Am-WRKY-22	evm.TU.Chr13.1803	3444.84	3583.4	3639.15	702.668	318.511	247.822	1.47e-08	-1.2614	2.39729
T3	Am-WRKY-23	Acacia_melanoxylon_newGene_11732	687.709	489.996	729.292	0	0	0	1.42e-13	-9.51279	730.524
T3	Am-WRKY-24	evm.TU.Chr2.1563	6377.09	7263.63	7308.79	28490.6	62174.6	9212.66	0.00069985	1.33276	2.51884
T3	Am-WRKY-25	evm.TU.Chr8.2302	1581.36	1937.06	1612.54	15938.1	14634	7670.58	2.06e-31	1.74834	3.35971
T3	Am-WRKY-26	evm.TU.Chr9.2894	5549.4	4644.63	6295.61	0	0	0	4.04e-16	-10.2937	1255.19
T3	Am-WRKY-27	evm.TU.Chr1.1046	86.1606	135.5	62.9768	212194	245192	1460.07	2.61e-09	5.3299	40.2216
T3	Am-WRKY-28	evm.TU.Chr1.3088	113.379	93.2554	140.588	0	0	0	2.73e-11	-8.70312	416.774
T3	Am-WRKY-29	evm.TU.Chr5.1449	46774.5	46984.5	58558.6	301197	370283	49402.9	0.0014412	1.314	2.4863
T3	Am-WRKY-30	evm.TU.Chr13.32	240.563	244.624	188.055	1212.51	3541.14	260517	0.000386652	4.26214	19.1881
T3	Am-WRKY-31	evm.TU.Chr9.214	2.31052	0.10852	0	3816.71	76.4058	695.491	1.39e-05	5.9403	61.4057
T3	Am-WRKY-32	Acacia_melanoxylon_newGene_5941	17352.9	16573.6	19567.3	1440.96	1098.04	2008.36	2.72e-06	-1.42154	2.67871
T3	Am-WRKY-33	evm.TU.Chr1.3096	265.425	344.341	531.24	25.1799	38.3359	46.2897	0.000175096	-1.32142	2.49911
T3	Am-WRKY-34	evm.TU.Chr4.2172	0.611418	0.104004	0.057278	0.750001	19.7795	114.925	0.00327685	3.90591	14.9898
T3	Am-WRKY-35	evm.TU.Chr9.2893	5654.31	5687.55	8009.42	0	0	0	8.57e-17	-10.4965	1444.66
T3	Am-WRKY-36	evm.TU.Chr5.1840	88.2981	210.18	223.901	111759	49405.6	1351.59	8.75e-08	4.16864	17.984
T3	Am-WRKY-37	evm.TU.Chr4.2556	82.0716	182.614	204.422	2385.1	2418.42	13837.3	4.93e-06	2.96202	7.79216
T4	Am-bHLH1	evm.TU.Chr9.124	756.762	1133.65	1062.31	75.236	17.6691	112.801	0.00290268	-1.61924	3.07214
T4	Am-bHLH2	evm.TU.Chr10.315	0	0	0	1.48883	0.75666	1.39378	0.00333389	5.58653	48.0522
T4	Am-bHLH3	evm.TU.Chr4.463	0	0	0	1693.78	2360.51	357.548	9.68e-12	9.41993	684.988
T4	Am-bHLH4	evm.TU.Chr7.1727	375861	403531	482050	57876.9	59610.3	3175.29	0.00927113	-1.58425	2.99852
T4	Am-bHLH5	evm.TU.Chr9.1008	2.62764	6.25213	3.45311	0	0	0	0.0011314	-5.69219	51.7034
T4	Am-bHLH6	evm.TU.Chr1.2236	8986.47	9594.19	8666.37	827.748	1256.14	43.088	0.00812084	-1.75574	3.37699
T4	Am-bHLH7	evm.TU.Chr10.2895	5.58032	27.6486	9.39424	0	0	0	7.93e-06	-7.0291	130.608
T4	Am-bHLH8	evm.TU.Chr5.1960	59014.4	70127.4	74250.5	828284	792365	80952.7	0.000407232	1.68847	3.22315
T4	Am-bHLH9	evm.TU.Chr1.2357	3.72446	2.97491	0.91434	0	0	0	0.0025922	-5.63499	49.6938
T4	Am-bHLH10	evm.TU.Chr6.1949	157.621	82.1586	133.09	9.96069	5.20367	17.0199	0.00376254	-1.43241	2.69898
T4	Am-bHLH11	evm.TU.Chr5.147	209962	237144	260722	2.17737e+06	1.51972e+06	3.73909e+06	1.09e-08	2.04381	4.12333
T4	Am-bHLH12	evm.TU.Chr9.2141_evm.TU.Chr9.2142	2512.01	2659.98	4581.27	76.4646	80.8187	103.65	1.04e-15	-2.24304	4.73392
T4	Am-bHLH13	evm.TU.Chr12.2141	11360	11539.7	12196.6	489267	201501	9318.61	0.0025833	2.17746	4.52356
T4	Am-bHLH14	evm.TU.Chr11.2128	324.207	181.868	320.594	68.4991	34.4262	24.6659	0.0037276	-1.0486	2.06852
T4	Am-bHLH15	evm.TU.Chr6.1063	50.4427	58.9983	61.6413	745.872	101.592	299.615	0.00157486	1.59756	3.02631
T4	Am-bHLH16	evm.TU.Chr7.261	3956.4	4183.04	4566.87	11576	11307.3	20533.7	0.000304672	1.23817	2.35899
T4	Am-bHLH17	evm.TU.Chr10.4395	4500.37	5334.13	5878.6	103.908	50.9245	0.922275	1.97e-05	-3.32259	10.0046
T4	Am-bHLH18	evm.TU.Chr11.1503	137.185	179.02	164.53	3.35013	6.50855	9.28531	2.5e-06	-1.98721	3.96469
T4	Am-bHLH19	evm.TU.Chr10.357	17.095	22.3449	44.7002	0	0	0	1.55e-06	-7.02664	130.386
T4	Am-bHLH20	evm.TU.Chr8.2466	149.597	182.228	314.332	0.168372	0	0.274088	7.58e-12	-5.15219	35.56
T4	Am-bHLH21	evm.TU.Chr12.2056	4645.36	4641.46	4304.19	60.6649	34.2493	19.6171	5.42e-45	-3.16201	8.95073
T4	Am-bHLH22	evm.TU.Chr1.405	2383.55	3283.71	2788.18	53.3444	70.5205	22.9623	6.99e-26	-2.63443	6.20931
T4	Am-bHLH23	evm.TU.Chr10.356	7.82465	8.44633	17.9083	0	0	0.148478	0.0046937	-4.25357	19.0744
T4	Am-bHLH24	evm.TU.Chr9.2531	51.0931	63.0703	44.4921	1.01738	0	0	0.00379004	-4.18973	18.2488
T5	Am-SRF-1	evm.TU.Chr2.2234	1.93445	2.20731	1.88183	1761.1	474.565	6.00965	6.94e-05	4.13059	17.5159
T5	Am-SRF-2	evm.TU.Chr5.2286	244.889	387.523	389.54	40.2297	32.4084	11.809	4.51e-06	-1.50761	2.84339
T5	Am-SRF-3	evm.TU.Chr10.366	0	0	0	5.436	583.19	0	0.00973107	8.9777	504.146
T5	Am-SRF-4	Acacia_melanoxylon_newGene_5818	55.2009	9.09058	44.6308	10034.6	4423.76	119.224	4.14e-05	3.54226	11.65
T5	Am-SRF-5	evm.TU.Chr1.2627	7444.09	12612	10658.2	0	0	0	1.01e-18	-11.1707	2305.21
T5	Am-SRF-6	evm.TU.Chr11.1758	8325.46	8344.87	9917.52	826.495	1091.31	941.525	1.32e-09	-1.26628	2.40541
T5	Am-SRF-7	evm.TU.Chr13.1946	6.12807	3.48257	0.838326	0	0	0	0.00409394	-5.59784	48.4305
T5	Am-SRF-8	evm.TU.Chr13.1944	1834.01	1915.42	1799.13	256.957	60.9476	4.79682	0.00426626	-2.06361	4.1803
T5	Am-SRF-9	evm.TU.Chr10.3772	73.5106	37.715	93.9342	511.997	107.513	591.685	0.00626923	1.59109	3.01278
T5	Am-SRF-10	evm.TU.Chr11.32	441.089	328.29	590.135	1.40638	0.399145	24.5327	0.00649533	-2.7538	6.74491
T5	Am-SRF-11	evm.TU.Chr7.2821	12130.1	12252.4	15357.9	2177.18	1052.66	384.06	1.18e-06	-1.51322	2.85445
T5	Am-SRF-12	evm.TU.Chr13.1948	293.205	352.815	623.031	0.58214	0.861066	0	4.88e-13	-4.78883	27.6428
T5	Am-SRF-13	evm.TU.Chr1.1247	2047.98	1586.17	2359.2	0	0	0	1.16e-16	-10.4884	1436.55
T5	Am-SRF-14	evm.TU.Chr2.3037	1568.21	1739.69	1558.08	16595.1	14834.9	1086.91	0.0093672	1.49081	2.81046
T5	Am-SRF-15	Acacia_melanoxylon_newGene_5138	49.0667	54.1535	61.1759	0	0	0	1.6e-06	-6.90532	119.87
T6	Am-bZIP-1	evm.TU.Chr6.279	1.12813e+07	1.21141e+07	1.28807e+07	2.60598e+07	2.44379e+07	6.35911e+07	0.00638267	1.17022	2.25046
T6	Am-bZIP-2	evm.TU.Chr5.1080	904.72	765.814	953.658	98681.9	171351	167.001	0.00336087	3.29288	9.80065
T6	Am-bZIP-3	evm.TU.Chr4.2387	4268.32	5342.08	5226.13	49247.8	49050.1	4807.52	0.0015792	1.55295	2.93416
T6	Am-bZIP-4	evm.TU.Chr4.2821	85097.3	104429	103250	356909	385708	482190	5.16e-08	1.38473	2.61123
T6	Am-bZIP-5	evm.TU.Chr5.339	2390.96	2757.34	4147.31	77607	61157.4	3263.44	0.00101749	2.07061	4.20063
T6	Am-bZIP-6	evm.TU.Chr7.1121	55.0818	51.9295	49.9172	143148	137362	181.685	5.57e-07	5.35265	40.861
T6	Am-bZIP-7	Acacia_melanoxylon_newGene_167	1579.83	1722.42	1443.71	90.3733	106.004	106.833	1.17e-17	-1.72576	3.30754
T6	Am-bZIP-8	Acacia_melanoxylon_newGene_7295	64.9789	69.7285	67.3071	0	0	0	1.43e-08	-7.70311	208.386
T6	Am-bZIP-9	evm.TU.Chr4.3430	198505	225834	253176	649521	724613	595563	9.18e-13	1.10938	2.15752
T6	Am-bZIP-10	evm.TU.Chr12.2159	131.212	147.386	60.8477	20.018	8.46966	6.13479	0.00405423	-1.35767	2.56271
T6	Am-bZIP-11	evm.TU.Chr5.1232	100228	108900	125425	260031	201729	496985	0.00464877	1.1079	2.15531
T6	Am-bZIP-12	evm.TU.Chr9.2153	348.136	240.876	273.417	27887.2	22604	37320	4.8e-33	3.68297	12.8436
T6	Am-bZIP-13	evm.TU.Chr9.2208	18828.3	23361.7	21290.2	137.615	142.758	177.503	1.59e-41	-3.21211	9.26708
T7	Am-C2H2-1	evm.TU.Chr7.4602	4.85342	0.96177	1.96945	3538.24	25152.4	57.7831	7.93e-08	5.83992	57.2786
T7	Am-C2H2-2	evm.TU.Chr8.109	23.9505	25.1697	71.031	3.74139	1.86514	2.97632	0.00476334	-1.50367	2.83564
T7	Am-C2H2-3	evm.TU.Chr13.2895	37.5718	17.5106	18.7483	0.0992	0.063628	0.498992	0.0002457	-3.06283	8.35608
T7	Am-C2H2-4	evm.TU.Chr10.1954	141.188	179.308	188.928	81067.6	49435.2	1367.09	2.95e-08	4.04002	16.45
T7	Am-C2H2-5	evm.TU.Chr11.1702	53.0523	61.829	60.8615	7.73199	2.76747	6.06425	0.00138734	-1.38335	2.60873
T7	Am-C2H2-6	evm.TU.Chr3.872	8.66043	9.85174	7.88447	14356.3	19203.5	1.53748	0.000174809	5.06682	33.517
T7	Am-C2H2-7	evm.TU.Chr3.2421	99.353	110.645	236.592	1.20479	1.74855	8.17133	0.00025988	-2.34283	5.07296
T7	Am-C2H2-8	evm.TU.Chr7.3915	0	0	0	46.1534	407.128	0.362224	7.83e-05	8.47374	355.508
T7	Am-C2H2-9	evm.TU.Chr10.4765	27.8777	65.3083	78.4822	241828	399365	1165.53	7.7e-10	5.93739	61.282
T7	Am-C2H2-10	evm.TU.Chr8.1026	3846.49	3349.92	3767.7	46605.4	52933.4	4561.37	0.00044655	1.76938	3.40907
T7	Am-C2H2-11	evm.TU.Chr5.745	51376.2	52094.7	70554	9266.87	5320.79	3121.18	1.43e-13	-1.3676	2.58042
T7	Am-C2H2-12	evm.TU.Chr5.542	35811.1	30386.7	43245.7	418213	464314	468425	1.73e-25	2.16312	4.47883
T8	Am-NAC-1	evm.TU.Chr12.1985	9486.65	10777.9	11356.4	76675.2	37322.5	40034.4	1.16e-13	1.44721	2.7268
T8	Am-NAC-2	evm.TU.Chr10.4830	140.158	133.496	158.197	0	0	0	1.28e-10	-8.44179	347.721
T8	Am-NAC-3	evm.TU.Chr10.4342	6.27787	8.06544	24.7751	83493.1	32875	416.828	2.51e-10	5.80058	55.7377
T8	Am-NAC-4	evm.TU.Chr10.4286	13.0195	11.1454	17.3162	210357	90010.4	467.463	7.67e-11	6.34576	81.3325
T8	Am-NAC-5	Acacia_melanoxylon_newGene_11087	8.25947	2.90315	9.55759	693.932	250.439	32.9517	6.98e-05	2.89011	7.41329
T8	Am-NAC-6	evm.TU.Chr6.2286	7.82469	2.27971	7.13686	6521.35	1487.11	883.914	4.67e-19	4.67059	25.4676
T8	Am-NAC-7	evm.TU.Chr4.2823	3683.61	4236.96	4609.32	38858.4	63409.2	2933.43	0.00739224	1.64227	3.12157
T9	Am-CBF/NF-Y-1	evm.TU.Chr6.2200	17.1858	10.4602	25.3206	0	0	0	8.75e-05	-6.23858	75.5094
T9	Am-CBF/NF-Y-2	evm.TU.Chr13.2216	2.60381	3.60478	3.77279	0	0	0	0.00616041	-5.18413	36.3563
T9	Am-CBF/NF-Y-3	evm.TU.Chr12.916	129.953	226.831	125.382	1180.1	665.573	351.307	6.81e-06	1.36483	2.57546
T9	Am-CBF/NF-Y-4	evm.TU.Chr5.984	12812.5	21997.7	21062.9	126.717	19.8602	1181.11	0.00713656	-2.55916	5.89364
T9	Am-CBF/NF-Y-5	evm.TU.Chr10.3985	180131	183009	253441	1.00191e+06	680606	1.14771e+06	1.01e-07	1.45163	2.73517
T9	Am-CBF/NF-Y-6	evm.TU.Chr5.1108	3378.02	3632.4	4912.16	46241.2	38817.3	31800.4	1.69e-53	1.97899	3.94217
T10	Am-HSFB3-1	evm.TU.Chr7.2187	1322.64	1236.43	1839.72	0	0	4.94802	0.0072077	-5.12784	34.965
T10	Am-HSFB3-2	evm.TU.Chr5.1135	47017.3	52086.7	57896.2	2.38089e+06	2.18366e+06	920410	4.33e-74	2.84652	7.19263
T10	Am-HSFB3-3	evm.TU.Chr6.759	5176.6	5090.87	4762.26	73592.9	40630.1	20811.3	1.05e-15	1.83827	3.5758
T10	Am-HSFB3-4	evm.TU.Chr2.2670	135698	110504	159761	2175.55	220.979	468.154	9.93e-13	-3.42449	10.7368
T11	Am-Pcc-1	evm.TU.Chr11.709	0.989872	1.72778	2.98371	0	0	0	0.00124299	-5.67073	50.9399
T11	Am-Pcc-2	evm.TU.Chr4.2960	24682.6	28351.7	32033.4	464540	396189	121247	1.37e-16	2.01518	4.04231
T11	Am-Pcc-3	evm.TU.Chr9.1852	21.2531	38.3518	15.0968	715.671	2357.08	153.095	2.71e-06	2.85057	7.21287
T11	Am-Pcc-4	evm.TU.Chr12.909	375.838	371.24	176.236	6662.84	7395.32	9272.17	4.78e-14	2.68718	6.44055
T12	Am-GRAS-1	evm.TU.Chr4.1366	67.2645	58.122	73.814	11556.4	5875.48	5.98899	0.00906126	3.14584	8.85097
T12	Am-GRAS-2	evm.TU.Chr5.2263	49.8962	46.8497	78.6925	1.66472	0.92907	0	0.00152508	-2.98382	7.91076
T12	Am-GRAS-3	evm.TU.Chr11.334	179.947	304.935	167.566	0.027926	0.321765	5.5712	0.00153661	-3.30857	9.90787
T12	Am-GRAS-4	evm.TU.Chr3.2614	545.721	898.999	767.916	26.5665	47.6728	120.166	0.00836257	-1.42001	2.67588
T13	Am-GATA-1	evm.TU.Chr11.29	42.8628	43.6102	37.1639	972.142	1999.66	49.5493	0.00143846	2.35631	5.12061
T13	Am-GATA-2	evm.TU.Chr5.363	43.3648	50.5811	41.9027	0	0	0.319569	0.00072531	-4.50254	22.6672
T13	Am-GATA-3	evm.TU.Chr10.2383	249.114	239.523	267.253	1969.28	1241.66	474.512	1.11e-06	1.38539	2.61242
T14	Am-C3HC4-1	evm.TU.Chr8.3019	0.364116	0.880525	0.100508	56.5946	35.8217	1.38494	0.00396183	3.09192	8.52633
T14	Am-C3HC4-2	evm.TU.Chr9.2285	2636.67	2606.91	2970.57	36234	49386.3	33179	1.52e-37	2.2574	4.78131
T14	Am-C3HC4-3	Acacia_melanoxylon_newGene_9845	0.31708	0.5473	0	28.7738	13.0469	7.19755	0.00150861	3.34383	10.153
T15	Am-TCP-1	evm.TU.Chr3.2226	5871.53	6830.67	8545.51	579.387	1358.64	319.628	2.68e-05	-1.35912	2.56529
T15	Am-TCP-2	evm.TU.Chr1.3206	3274.53	4110	4152.46	242.915	175.795	80.8389	3.17e-25	-1.98243	3.95158
T15	Am-TCP-3	evm.TU.Chr12.2154	199.311	123.522	187.345	1.3029	0.45525	8.51333	0.000949297	-2.60449	6.08177
T16	Am-TGA-1	evm.TU.Chr6.2122	29848.3	32321.7	38142.4	852.33	862.628	#VALUE!	-639.787	-840.629	1.13406e+253
T16	Am-TGA-2	evm.TU.Chr10.4700	17036	14287.8	17808.9	408.926	104.856	#VALUE!	-379.93	-496.527	2.94874e+149
T16	Am-TGA-3	evm.TU.Chr13.168	35.0457	29.5845	54.5505	0.205548	0.718175	#VALUE!	-10.1742	-13.625	12634.1
T17	Am-PB1-1	evm.TU.Chr5.2228	91.5312	173.429	149.53	2.37292	0.870448	0.049692	9.89e-09	-3.39542	10.5226
T17	Am-PB1-2	evm.TU.Chr6.1811	103555	127562	128915	4319.73	1158.49	11470.4	0.00188202	-1.92564	3.79904
T17	Am-PB1-3	evm.TU.Chr3.433	1.03621e+06	1.14508e+06	1.35234e+06	5.12602e+06	4.01431e+06	1.32549e+06	2.36e-05	1.03525	2.04948
T18	Am-WD40-1	evm.TU.Chr2.1060	4519.88	5716.96	5083.84	576.561	419.652	98.5981	4.24e-07	-1.68578	3.21713
T18	Am-WD40-2	Acacia_melanoxylon_newGene_7612	4144.98	3001.27	6251.86	0	0	0	3.29e-16	-10.4469	1395.87
T18	Am-WD40-3	evm.TU.Chr9.1472	629.109	628.254	765.642	71.0228	59.1242	10.814	2.18e-05	-1.68856	3.22334
T19	Am-IIS-1	evm.TU.Chr9.353	311.353	468.522	376.077	1674.3	1681.83	630.614	3.7e-06	1.17378	2.25601
T19	Am-IIS-2	evm.TU.Chr4.1478	2603.87	2105.05	2416.23	16334	11672.2	8682.34	1.68e-22	1.49228	2.81333
T19	Am-IIS-3	evm.TU.Chr2.3455	85311.7	97126.9	104632	381575	279218	130682	4.99e-09	1.00821	2.01141
T20	Am-B3-1	evm.TU.Chr1.1249	380.525	175.567	265.728	0	0	0	2.34e-10	-8.55468	376.023
T20	Am-B3-2	evm.TU.Chr10.4262	20.1947	20.6663	18.7305	0	0	0	5.79e-06	-6.69532	103.631
T20	Am-B3-3	Acacia_melanoxylon_newGene_11978	66.2684	38.6629	130.054	1.4351	0.27114	3.26886	0.000779163	-2.48666	5.60479
T21	Am-CCCH-1	evm.TU.Chr12.2207	28.9699	52.7171	91.5862	0	0	0.546276	0.00980059	-4.31059	19.8434
T21	Am-CCCH-2	evm.TU.Chr13.2980	10.3396	5.92946	15.698	0	0.078915	0.035544	0.000103265	-3.86248	14.5453
T22	Am-PLATZ-1	evm.TU.Chr5.830	102.64	164.747	122.657	0.042862	0	0.41866	4.06e-08	-4.81234	28.097
T22	Am-PLATZ-2	evm.TU.Chr12.1650	632926	633104	734286	2.44252e+06	3.23132e+06	806486	4.72e-05	1.09946	2.14274
T23	Am-ILR3-1	evm.TU.Chr12.2102	355554	392353	470424	1.30412e+06	1.11443e+06	2.59656e+06	0.000295282	1.37235	2.58892
T23	Am-ILR3-2	evm.TU.Chr10.4614	118954	128176	138942	10222.2	5576.86	16438.2	0.000215572	-1.45275	2.73729
T24	Am-PIF4-1	evm.TU.Chr2.1445	742.529	912.234	1111.64	54.7745	24.8735	24.6147	1.85e-16	-2.06429	4.18228
T24	Am-PIF4-2	evm.TU.Chr4.408	4329.17	4700.23	4541.26	197.956	105.366	37.1606	4.27e-17	-2.43186	5.3959
T25	Am-ICE1-1	evm.TU.Chr8.566	1429.1	1401.6	1488.55	25.8129	35.7958	57.5432	1.39e-10	-2.24306	4.734
T25	Am-ICE1-2	evm.TU.Chr7.766	5196.35	8115.74	8546.51	274285	224328	16333.8	1.3e-05	2.40629	5.30109
T26	Am-PRE6-1	evm.TU.Chr5.1635	66.4954	84.5738	45.2658	0	0	0	8.21e-09	-7.9373	245.113
T27	Am-UNE-1	evm.TU.Chr6.1635	11085.3	14752.3	14917.5	6.90232	2.10595	232.914	0.000598205	-3.67635	12.7848
T28	Am-MYC2-1	evm.TU.Chr2.210	401.37	320.589	306.889	0	0	0	3.18e-11	-8.72502	423.147
T29	Am-IIIA-1	evm.TU.Chr12.631	0.33018	0	0	397.104	298.927	4.3047	9.7e-05	6.31902	79.8389
T30	Am-IIH-1	evm.TU.Chr8.3029	4089.27	5783.99	7220.62	30905.4	33718.4	8269.25	2.06e-05	1.30205	2.46579
T31	Am-Pur-alpha1-1	evm.TU.Chr6.220	218572	241076	279182	416313	575228	1.09609e+06	0.00757459	1.10006	2.14364
T32	Am-3C-1	evm.TU.Chr10.3659	12670.8	15094	17852	2507.53	3025.3	862.04	2.4e-06	-1.15022	2.21948

## Sheet: Sheet7
Table S7. Differential expressed metabolites related to falvonoids and phenylproponoid biosynthesis of A.melanoxylon in SR14TZ vs. SR25TZ
number	name	mz	rt	KEGG	SR25HW-1	SR25HW-2	SR25HW-3	SR14HW-1	SR14HW-2	SR14HW-3
M1	2,3,4,4,6-Peptahydroxychalcone 4-O-glucoside	451.122	365.379	C16408	0.686781	0.606269	0.524032	0.331676	0.355941	0.389465
M2	Hesperetin	303.089	527.686	C01709	0.750925	0.571063	0.604228	0.340156	0.440929	0.320388
M3	Homoeriodictyol	302.075	521.706	C09756	0.860934	1.18547	1.69872	0.705193	0.470922	0.370668
M4	(2S)-Liquiritigenin	255.067	711.646	C09762	0.965921	1.07683	1.20811	0.418502	0.313045	0.267234
M5	Apigenin	271.06	533.513	C01477	0.575856	0.538931	0.106217	0.390959	0.417448	0.0285477
M6	Luteolin	287.058	625.211	C01514	1.09595	1.25896	1.40305	1.27533	1.20481	1.12806
M7	Chalconaringenin	273.075	639.298	C06561	1.4083	1.45269	1.13204	1.74485	1.16713	0.838595
M8	(-)-Epigallocatechin	307.081	399.502	C12136	0.705471	1.04355	1.30172	0.555446	0.605967	0.530425
M9	Sinapoyl aldehyde	209.081	555.86	C05610	1.09977	1.07755	1.16142	0.634663	0.676281	0.252687
M10	Sinapyl alcohol	193.086	507.62	C02325	0.792264	0.813083	0.676355	0.144928	0.20567	0.0594822

## Sheet: Sheet8
Table S8. Differential expression analysis of qRT-PCR in SR14TZ vs. SR25TZ
gene family	category	SR14TZ-1	SR14TZ-2	SR14TZ-3	SR25TZ-1	SR25TZ-2	SR25TZ-3	sum of SR14t	sum of SR25t	fold changes
RPL4	CT1	22.7568	26.1987	23.6946	23.2335	24.512	23.9629
	CT2	22.7515	26.5397	23.6481	23.29	24.4767	23.9341
	CT3	22.7328	26.1164	23.6946	23.2063	24.3546	23.9783
	CT平均值	22.747	26.2849	23.6791	23.2433	24.4478	23.9584
TFs-WRKY71	CT1	28.9116	27.6945	27.8467	21.9084	22.739	23.4555
	CT2	28.7011	26.6043	27.4858	22.2946	22.4984	23.6278
	CT3	28.8499	27.5985	27.7027	21.8626	22.6213	23.3048
	CT平均值	28.8209	27.2991	27.6784	22.0219	22.6196	23.4627
	△CT	6.07385	1.01417	3.9993	-1.2214	-1.82817	-0.495727
	△△CT	0	-5.05968	-2.07454	-7.29525	-7.90202	-6.56957
	2^-△△CT	1	33.3514	4.21211	157.069	239.191	94.9814	38.5635	491.241	12.7385
	△CT	6.16458	1.40955	4.16764	-1.33493	-1.70873	-0.502963
		5.95405	0.319408	3.80667	-0.948651	-1.94932	-0.330617
		6.10291	1.31355	4.0236	-1.38064	-1.82646	-0.653601
	△△CT	0.0907364	-4.6643	-1.90621	-7.40877	-7.78258	-6.57681
		-0.119797	-5.75444	-2.26718	-7.0225	-8.02317	-6.40446
		0.0290604	-4.76029	-2.05024	-7.45448	-7.90031	-6.72745
	2^-△△CT	0.939043	25.3567	3.74823	169.927	220.186	95.459
		1.08658	53.9832	4.8138	130.012	260.144	84.7101
		0.980058	27.1014	4.14175	175.397	238.908	105.965
	STD	0.0761545	16.0476	0.538822	24.7757	19.9923	10.6278
		SR14TZ-1	SR14TZ-2	SR14TZ-3	SR25TZ-1	SR25TZ-2	SR25TZ-3
RPL4	CT1	22.7568	26.1987	23.6946	23.2335	24.512	23.9629
	CT2	22.7515	26.5397	23.6481	23.29	24.4767	23.9341
	CT3	22.7328	26.1164	23.6946	23.2063	24.3546	23.9783
	CT平均值	22.747	26.2849	23.6791	23.2433	24.4478	23.9584
TFs-WRKY47	CT1	29.7646	28.8446	29.8948	23.4481	24.2097	25.3446
	CT2	29.1102	28.4763	31.2853	23.5046	24.6039	24.9444
	CT3	29.8375	28.0013	30.075	23.5331	24.3254	25.2745
	CT平均值	29.5707	28.4407	30.4184	23.4953	24.3797	25.1878
	△CT	6.8237	2.1558	6.73927	0.251972	-0.0680625	1.22941
	△△CT	0	-4.6679	-0.0844301	-6.57173	-6.89176	-5.59429
	2^-△△CT	1	25.4201	1.06027	95.1233	118.748	48.3114	27.4804	262.183	9.54072
	△CT	7.01753	2.55968	6.2157	0.204824	-0.238038	1.38619
		6.36315	2.19137	7.60619	0.261289	0.156184	0.985984
		7.09042	1.71634	6.39592	0.289804	-0.122333	1.31605
	△△CT	0.193833	-4.26401	-0.607995	-6.61887	-7.06174	-5.43751
		-0.460553	-4.63233	0.782487	-6.56241	-6.66751	-5.83771
		0.26672	-5.10736	-0.427781	-6.53389	-6.94603	-5.50765
	2^-△△CT	0.87428	19.213	1.52414	98.2833	133.596	43.3364
		1.37607	24.801	0.581364	94.511	101.653	57.1909
		0.831207	34.4721	1.34516	92.6613	123.3	45.4956
	STD	0.302909	7.72005	0.500708	2.86529	16.3041	7.45422
		SR14TZ-1	SR14TZ-2	SR14TZ-3	SR25TZ-1	SR25TZ-2	SR25TZ-3
RPL4	CT1	23.2335	24.512	23.9629	22.7568	26.1987	23.6946
	CT2	23.29	24.4767	23.9341	22.7515	26.5397	23.6481
	CT3	23.2063	24.3546	23.9783	22.7328	26.1164	23.6946
	CT平均值	23.2433	24.4478	23.9584	22.747	26.2849	23.6791
HCT	CT1	27.7418	28.7723	28.9106	25.7658	29.2406	26.9418
	CT2	27.5118	28.6177	28.6104	25.6691	29.6406	26.7726
	CT3	27.6578	28.6246	28.1808	25.6854	29.2126	26.9419
	CT平均值	27.6371	28.6715	28.5673	25.7068	29.3646	26.8854
	△CT	4.39385	4.22378	4.60884	2.95974	3.07968	3.2063
	△△CT	0	-0.170064	0.214997	-1.4341	-1.31416	-1.18754
	2^-△△CT	1	1.12511	0.861548	2.70214	2.48658	2.27765	2.98666	7.46637	2.49991
	△CT	4.99473	2.48739	5.23147	2.52257	4.79289	2.98335
		4.76475	2.33277	4.93126	2.42585	5.19287	2.81419
		4.91079	2.33964	4.50173	2.44208	4.76483	2.98345
	△△CT	0.600883	-1.90646	0.837627	-1.87128	0.399047	-1.4105
		0.370908	-2.06107	0.53741	-1.968	0.799021	-1.57966
		0.516948	-2.0542	0.107879	-1.95177	0.370982	-1.4104
	2^-△△CT	0.65935	3.74887	0.559563	3.65857	0.758359	2.65829
		0.773296	4.17297	0.689007	3.91226	0.574739	2.989
		0.698849	4.15314	0.927951	3.86848	0.773256	2.6581
	STD	0.057859	0.239334	0.186887	0.135608	0.110565	0.190987
		SR14TZ-1	SR14TZ-2	SR14TZ-3	SR25TZ-1	SR25TZ-2	SR25TZ-3
RPL4	CT1	22.7568	26.1987	23.6946	23.2335	24.512	23.9629
	CT2	22.7515	26.5397	23.6481	23.29	24.4767	23.9341
	CT3	22.7328	26.1164	23.6946	23.2063	24.3546	23.9783
	CT平均值	22.747	26.2849	23.6791	23.2433	24.4478	23.9584
F3'H	CT1	30.0338	23.1987	28.2372	17.7428	18.5454	19.4052
	CT2	30.0276	23.367	28.2084	17.8922	18.4386	19.4898
	CT3	30.2533	23.5599	28.1148	17.8273	18.6639	19.6126
	CT平均值	30.1049	23.3752	28.1868	17.8208	18.5493	19.5025
	△CT	7.35788	-2.90971	4.5077	-5.42252	-5.89845	-4.45587
	△△CT	0	-10.2676	-2.85018	-12.7804	-13.2563	-11.8138
	2^-△△CT	1	1232.69	7.2109	7035.35	9784.85	3599.94	1240.9	20420.1	16.4559
	△CT	7.28681	-3.08619	4.55813	-5.50048	-5.90239	-4.55321
		7.28055	-2.9179	4.52931	-5.35113	-6.00914	-4.46863
		7.50628	-2.72504	4.43567	-5.41597	-5.78383	-4.34578
	△△CT	-0.0710723	-10.4441	-2.79975	-12.8584	-13.2603	-11.9111
		-0.0773284	-10.2758	-2.82857	-12.709	-13.367	-11.8265
		0.148401	-10.0829	-2.92221	-12.7738	-13.1417	-11.7037
	2^-△△CT	1.0505	1393.09	6.96322	7425.96	9811.57	3851.21
		1.05506	1239.71	7.10371	6695.66	10565.1	3631.9
		0.90225	1084.58	7.58008	7003.44	9037.52	3335.44
	STD	0.0869383	154.256	0.323314	366.648	763.827	258.841
		SR14TZ-1	SR14TZ-2	SR14TZ-3	SR25TZ-1	SR25TZ-2	SR25TZ-3
RPL4	CT1	22.7568	26.1987	23.6946	23.2335	24.512	23.9629
	CT2	22.7515	26.5397	23.6481	23.29	24.4767	23.9341
	CT3	22.7328	26.1164	23.6946	23.2063	24.3546	23.9783
	CT平均值	22.747	26.2849	23.6791	23.2433	24.4478	23.9584
CAD	CT1	30.7247	31.5071	31.3731	28.1553	25.9388	29.8746
	CT2	31.5869	31.1985	31.4079	28.0041	25.63	29.1609
	CT3	30.8647	31.8191	32.5833	28.4404	25.7049	29.4146
	CT平均值	31.0588	31.5083	31.7881	28.1999	25.7579	29.4834
	△CT	8.31172	5.22332	8.109	4.95664	1.31016	5.52497
	△△CT	0	-3.0884	-0.202718	-3.35508	-7.00156	-2.78675
	2^-△△CT	1	8.50552	1.15086	10.2324	128.139	6.90073	10.6564	145.272	13.6324
	△CT	7.97768	5.22221	7.69403	4.91199	1.4911	5.91623
		8.83984	4.9136	7.72875	4.76078	1.18222	5.2025
		8.11764	5.53416	8.90422	5.19715	1.25715	5.45618
	△△CT	-0.334036	-3.08951	-0.617685	-3.39972	-6.82062	-2.39549
		0.528116	-3.39812	-0.582966	-3.55094	-7.1295	-3.10922
		-0.19408	-2.77756	0.592497	-3.11456	-7.05457	-2.85554
	2^-△△CT	1.26053	8.51209	1.53441	10.5541	113.035	5.26156
		0.69346	10.5423	1.49793	11.7203	140.021	8.62916
		1.14399	6.85693	0.663194	8.66119	132.934	7.23772
	STD	0.299482	1.84587	0.492803	1.54388	13.9909	1.69224
		SR14TZ-1	SR14TZ-2	SR14TZ-3	SR25TZ-1	SR25TZ-2	SR25TZ-3
RPL4	CT1	22.7568	26.1987	23.6946	23.2335	24.512	23.9629
	CT2	22.7515	26.5397	23.6481	23.29	24.4767	23.9341
	CT3	22.7328	26.1164	23.6946	23.2063	24.3546	23.9783
	CT平均值	22.747	26.2849	23.6791	23.2433	24.4478	23.9584
PAL	CT1	28.9885	27.1189	29.5467	22.1782	23.1338	24.0513
	CT2	29.6129	27.4251	29.7018	22.1732	23.021	23.8003
	CT3	29.8119	27.5096	29.344	22.4298	23.4443	24.2212
	CT平均值	29.4711	27.3512	29.5308	22.2604	23.1997	24.0243
	△CT	6.72405	1.06629	5.85174	-0.982876	-1.24807	0.0658703
	△△CT	0	-5.65776	-0.872314	-7.70693	-7.97212	-6.65818
	2^-△△CT	1	50.4844	1.8306	208.938	251.101	100.998	53.315	561.037	10.5231
	△CT	6.24144	0.834016	5.86761	-1.06511	-1.31396	0.0929178
		6.86589	1.14015	6.02271	-1.07008	-1.4268	-0.158112
		7.06484	1.22471	5.6649	-0.813447	-1.00344	0.262805
	△△CT	-0.482617	-5.89004	-0.85644	-7.78916	-8.03802	-6.63114
		0.141836	-5.58391	-0.701348	-7.79413	-8.15085	-6.88217
		0.340782	-5.49935	-1.05916	-7.5375	-7.72749	-6.46125
	2^-△△CT	1.39728	59.3032	1.81057	221.193	262.836	99.1222
		0.906365	47.965	1.62602	221.956	284.218	117.961
		0.789613	45.2343	2.08371	185.786	211.937	88.1109
	STD	0.322459	7.4604	0.230269	20.6658	37.131	15.0951
		SR14TZ-1	SR14TZ-2	SR14TZ-3	SR25TZ-1	SR25TZ-2	SR25TZ-3
RPL4	CT1	22.7568	26.1987	23.6946	23.2335	24.512	23.9629
	CT2	22.7515	26.5397	23.6481	23.29	24.4767	23.9341
	CT3	22.7328	26.1164	23.6946	23.2063	24.3546	23.9783
	CT平均值	22.747	26.2849	23.6791	23.2433	24.4478	23.9584
AMY	CT1	30.7585	30.9154	31.9115	31.1117	26.7103	30.7878
	CT2	30.3287	30.9413	31.8969	30.6985	26.8419	31.1269
	CT3	30.5159	31.0547	31.8976	30.8368	26.5551	30.7586
	CT平均值	30.5344	30.9705	31.902	30.8823	26.7024	30.8911
	△CT	7.78733	4.68555	8.22288	7.63904	2.25467	6.93269
	△△CT	0	-3.10178	0.435551	-0.148289	-5.53266	-0.854636
	2^-△△CT	1	8.58476	0.739411	1.10825	46.2911	1.8083	10.3242	49.2076	4.76625
	△CT	8.01149	4.6305	8.23235	7.8684	2.2625	6.82942
		7.58163	4.65642	8.21781	7.45518	2.39416	7.16848
		7.76886	4.76973	8.21847	7.59354	2.10734	6.80018
	△△CT	0.224159	-3.15682	0.445022	0.0810693	-5.52483	-0.957909
		-0.205693	-3.13091	0.430488	-0.332148	-5.39317	-0.618848
		-0.0184657	-3.0176	0.431144	-0.193789	-5.67999	-0.987151
	2^-△△CT	0.856094	8.91863	0.734573	0.945357	46.0404	1.94249
		1.15324	8.75987	0.742011	1.25889	42.0248	1.53565
		1.01288	8.0982	0.741673	1.14376	51.2681	1.98227
	STD	0.148649	0.435148	0.00420012	0.158598	4.63486	0.247175
		SR14TZ-1	SR14TZ-2	SR14TZ-3	SR25TZ-1	SR25TZ-2	SR25TZ-3
RPL4	CT1	22.7568	26.1987	23.6946	23.2335	24.512	23.9629
	CT2	22.7515	26.5397	23.6481	23.29	24.4767	23.9341
	CT3	22.7328	26.1164	23.6946	23.2063	24.3546	23.9783
	CT平均值	22.747	26.2849	23.6791	23.2433	24.4478	23.9584
SUS	CT1	24.6297	27.2643	25.3139	23.2493	24.0589	24.4158
	CT2	24.4999	27.1217	25.0718	23.1544	24.0719	24.5736
	CT3	24.4151	27.0791	25.2441	23.1713	24.2278	24.5541
	CT平均值	24.5149	27.155	25.2099	23.1917	24.1195	24.5145
	△CT	1.76784	0.870101	1.53083	-0.0516256	-0.328224	0.556082
	△△CT	0	-0.897743	-0.237017	-1.81947	-2.09607	-1.21176
	2^-△△CT	1	1.86315	1.17855	3.52951	4.27542	2.3162	4.0417	10.1211	2.50418
	△CT	1.88262	0.979339	1.63482	0.00596937	-0.388892	0.457383
		1.75282	0.836788	1.39267	-0.0888716	-0.375842	0.615167
		1.66809	0.794175	1.56499	-0.0719744	-0.219936	0.595697
	△△CT	0.114777	-0.788505	-0.133025	-1.76187	-2.15674	-1.31046
		-0.0150274	-0.931056	-0.375169	-1.85672	-2.14369	-1.15268
		-0.0997499	-0.973668	-0.202857	-1.83982	-1.98778	-1.17215
	2^-△△CT	0.923525	1.72728	1.09659	3.39138	4.45905	2.48021
		1.01047	1.90667	1.29699	3.62182	4.4189	2.22326
		1.07159	1.96383	1.15098	3.57965	3.96626	2.25347
	STD	0.0744059	0.123423	0.103633	0.122694	0.273658	0.140442

## Sheet: Sheet9
Table S9. FPKM related to the genes of RT-PCR in SR14TZ vs. SR25TZ
Gene family	ID	SR14TZ-3_Count	SR14TZ-2_Count	SR14TZ-1_Count	SR25TZ-3_Count	SR25TZ-2_Count	SR25TZ-1_Count	SR14TZ-3_FPKM	SR14TZ-2_FPKM	SR14TZ-1_FPKM	SR25TZ-3_FPKM	SR25TZ-2_FPKM	SR25TZ-1_FPKM	FDR	log2FC	regulated
HCT(hydroxycinnamoyl shikimate transferase)	evm.TU.Chr4.1122	0	0	0	105	111	2	0	0	0	1.61742	1.64758	0.031193	9.76e-05	8.75323	up
F3'H(flavanone 3'-hydroxylase)	evm.TU.Chr11.2	128	108	192	189780	341046	2906	2.46277	1.92955	3.06226	3001.66	5179.34	47.9009	1.05365e-16	10.4364	up
CAD(cinnamyl-alcohol dehydrogenase)	evm.TU.Chr1.3453	9	6	12	674	1115	13	0.09304	0.051878	0.099458	5.86996	9.32679	0.116001	2.31e-06	6.20715	up
PAL(phenylalanine ammonia-lyase)	evm.TU.Chr2.409	13	22	15	3410	5098	117	0.163143	0.249674	0.152357	35.2793	50.6549	1.25581	3.84e-11	7.56199	up
AMY(alpha-amylase) [EC:3.2.1.1]	evm.TU.Chr4.2380	0	0	0	3710	679	52	0	0	0	51.3472	9.01293	0.748025	2.98e-10	13.0788	up
SUS/Susy(sucrose synthase)[EC:2.4.1.13]	evm.TU.Chr10.1547	160	150	176	2351	4196	71	1.08795	0.940038	0.986823	13.0919	22.4413	0.409126	0.00139061	3.9034	up
WRKY(transcription factors)	evm.TU.Chr2.1563	614	681	722	1434	2162	799	10.3861	10.6661	10.123	19.8679	28.7579	11.5302	0.00069985	1.33276	up
WRKY(transcription factors)	evm.TU.Chr7.346	0	0	0	43	130	4	0	0	0	1.07333	3.13176	0.090556	7.83e-05	8.47374	up

## Sheet: Sheet10
Table S10. Sequence of primer related to RT-PCR in SR14TZ vs. SR25TZ
Gene		sequence（5‘-3’）	product size
TFs-WRKY71(evm.TU.Chr2.1563)	F	CGCGTTTTGCGTTCTTGACTA	161bp
	R	TGACCTCTCCACTCGCTTCT
TFs-WRKY47(evm.TU.Chr7.346)	F	TACTATGGCCGTTGGATGCC	107bp
	R	GTGGAAGAGGGTGGTTGTGA
HCT(evm.TU.Chr4.1122)	F	ACTTACAATCCTTGGTGGTT	119bp
	R	GTCCTTCCTTCCCTCAAT
F3'H(evm.TU.Chr11.2)	F	TCTACCCAAAATGCCCCCAG	152bp
	R	CGGCACAGGCTTAACAGTGA
CAD(evm.TU.Chr1.3453)	F	AGCTGGATTGATGCGATGCT	151bp
	R	TCCATTCCAAACCGTCCCTC
PAL(evm.TU.Chr2.409)	F	TGGCCTCTTACTGTTCTGAGC	127bp
	R	GCCTCACTGGTTTTTCTGGC
AMY(evm.TU.Chr4.2380)	F	ATCGTGCTAGACTGGTGCAG	127bp
	R	CCGTTAGCGTCCTTCATCCT
SUS(evm.TU.Chr10.1547)	F	GCCTACAACAACAGCAAGCC	199bp
	R	CTGCTCCCAGAACCAAACCA
RPL4	F	AAAGGCAAGATGAGAAATCG
	R	ATAACGAACCTCCCAAGATG

[truncated: 2 more sheets: Sheet11, Sheet12]
